# Supplementary material for: Anti-SARS-CoV-2 IgG and IgA antibodies in COVID-19 convalescent plasma do not enhance viral infection
Source: PLoS One. 2022 Mar 8;17(3):e0257930. doi: 10.1371/journal.pone.0257930 (PMC8903276; doi:10.1371/journal.pone.0257930)
Supplement: S2 File — (XLSX) [file pone.0257930.s002.xlsx]

## Sheet: all cases
case number	EARLY ?? (YES OR NO)	DAYS ADMIT TO Tx	ABO	Rh	SAMPLE CODE	PROMEGA RBD Ab	AVG PROMEGA RBD Ab	Total PROMEGA RBD Ab	PROMEGA/Kg	IC50	AVG IC50	Total IC50	IC50/Kg	CoV2TS/CO	AVG CoV2TS/CO	Total CoV2TS/CO	SCO/Kg	Abbott INDEX	AVG Abbott INDEX	Total Abbott INDEX	Abbott/Kg	Wt in Kg	AGE	PRIOR LIVING	STATUS ON ADMIT	O2 at admit	CRITERIA	ADMIT BEFORE CCP	Intubated at Tx Y/N	1 or 2 UNITS	LOS	STATUS AT D/C	COVID COD?	DURRATION OF Sxs PRIOR TO ADMIT (IN DAYS)	ESCALATION OF DISEASE YES OR NO	WORSE O2 NEEDS/ESCALATION	OXYGEN NEEDS AT DISCHARGE	CO-MORBIDITES	HYDROXYCHLOR	STEROIDS	REMDESIVIR	ABX	PRESSORS
1	NO	7	O	POS	POS 45	0.4	0.4	0.4	0.0036036	8	8	8	0.0720721	1.23	1.23	1.23	0.0110811	5.98	5.98	5.98	0.0538739	111	63	HOME	SEVERE	2 L NC	88% RA	YES	YES	1	8	DEAD	DOD	7	YES	VENT	DIED	K/PANC Tx, IDDM, LYMPHOMA, HTN	YES	YES	NO	YES	YES
2	NO	11	A	NEG	POS 45	0.4	0.4	0.4	0.00347826	8	8	8	0.0695652	1.23	1.23	1.23	0.0106957	5.98	5.98	5.98	0.052	115	60	HOME	LIFE THREATENING	VENT ON TRANSFER	VENT ON TRANSFER	YES	YES	1	32	HOME	AWD	7	YES RAPID DAY OF ADMIT	VENT 70%	1-2L NC	HTN, GERD, PROST CA, NASAL CA,	YES	NO	NO	YES	YES
3	NO	10	O	POS	POS39	1.3	1.3	1.3	0.0158537	21	21	21	0.256098	17.9	17.9	17.9	0.218293	2.67	2.67	2.67	0.032561	82	39	HOME	LIFE THREATENING	VENT 50%	VENT ON ADMIT 50%	YES	NO	1	19	HOME	NED	5	YES RAPID DAY OF ADMIT	VENT 50%	NONE	IL-17 INHIBITOR	YES	NO	NO	YES	YES
4	NO	17	O	POS	POS 42	1.7	1.7	1.7	0.0204819	41.3	41.3	41.3	0.49759	60.7	60.7	60.7	0.731325					83	62	HOME	SEVERE	2 L NC	SaO2	YES	YES	1	28	REHAB	AWD	7	YES	VENT	NONE	HTN, BiCUSP AV	YES	YES	NO	YES	NO
5	NO	9	O	POS	POS39	1.3	1.3	1.3	0.0118182	21	21	21	0.190909	17.9	17.9	17.9	0.162727	2.67	2.67	2.67	0.0242727	110	43	HOME	SEVERE	HFNC-VENT	80% RA	YES	YES	1	37	SNF	AWD	7	YES RAPID DAY OF ADMIT	VENT	NONE	NONE	YES	YES	NO	YES	NO
6	YES	1	A	POS	POS38	2.4	2.4	2.4	0.0369231	56	56	56	0.861538	34.6	34.6	34.6	0.532308	5.13	5.13	5.13	0.0789231	65	57	SNF	SEVERE	5 L NC	SaO2	YES	YES	1	36	DEAD	DOD	5	YES	VENT 100%	DIED	TRAUMATIC BRAIN IJURY WITH COGNATIVE ISSUES	YES	YES	NO	YES	YES
7	YES	2	O	POS	POS 42	1.7	1.7	1.7	0.0161905	41.3	41.3	41.3	0.393333	60.7	60.7	60.7	0.578095	6.79	6.79	6.79	0.0646667	105	59	HOME	SEVERE	MASK 10 L	10L NRB MASK	YES	NO	1	26	HOME	AWD	10	YES	HFNC 100%	2LNC	CVID,AFIB, HTN	NO	NO	NO	YES	NO
8	YES	2	O	POS	POS38	2.4	2.4	2.4	0.0196721	56	56	56	0.459016	34.6	34.6	34.6	0.283607	5.13	5.13	5.13	0.0420492	122	49	HOME	SEVERE	6 L NC	SaO2 87% ON 4L	YES	NO	1	7	HOME	NED	7	YES	10L MASK	NONE	OSA/CPAP	NO	NO	NO	YES	NO
9	YES	0	O	POS	POS 42	1.7	1.7	1.7	0.0113333	41.3	41.3	41.3	0.275333	60.7	60.7	60.7	0.404667	6.79	6.79	6.79	0.0452667	150	69	HOME	SEVERE	HFNC 60%	SaO2	NO	NO	1	13	HOME	AWD	28	NO	HFNC 60%	2LNC	CLL, OSA, OBESITY, HTN, DM2, COPD	YES	YES	NO	YES	NO
10	YES	0	O	POS	POS 43	4	4	4	0.0380952	73.1	73.1	73.1	0.69619	56.6	56.6	56.6	0.539048	5.24	5.24	5.24	0.0499048	105	58	HOME	LIFE THREATENING	VENT ON ADMIT	VENT 100-50%	NO	YES	1	4	HOME	NED	14	YES RAPID DAY OF ADMIT	VENT 50%	NONE	HTN, DM2	YES	NO	NO	YES	NO
11	YES	3	A	NEG	POS 46	1	1	1	0.00826446	30.8	30.8	30.8	0.254545	8.9	8.9	8.9	0.0735537	7.32	7.32	7.32	0.0604959	121	53	HOME	SEVERE	6L NC	SaO2, RR 31-39	NO	YES	1	12	HOME	NED	6	YES	VENT 75%	NONE	OSA/CPAP	YES	YES	NO	YES	NO
12	YES	1	A	POS										14.4	14.4	14.4	0.128571					112	51	SNF	SEVERE	2 L NC	89%RA	NO	NO	1	29	SNF	AWD	3	NO	4LNC	NONE	cva, ASTHMA, DM2, HTN	NO	NO	NO	YES	NO
13	YES	2	O	POS	POS 44	3.7	3.7	3.7	0.0406593	71.9	71.9	71.9	0.79011	59.5	59.5	59.5	0.653846					91	62	JAIL	SEVERE	none	ARRYHMIA	NO	NO	1	4	HOME	NED	3	NO	NO O2	NONE	ASTHMA, ALERGIES	NO	YES	NO	YES	NO
14	NO	22	O	POS	POS 43	4	4	4	0.0655738	73.1	73.1	73.1	1.19836	56.6	56.6	56.6	0.927869					61	76	LTCF	LIFE THREATENING	VENT IN ED	VENT ON ADMIT 40%	YES	YES	1	38	SNF	AWD	6	YES RAPID DAY OF ADMIT	VENT 70%	NONE	DM2, HTN, BPH, DEMENTIA	YES	NO	NO	YES	YES
15	NO	10	A	NEG										14.4	14.4	14.4	0.146939					98	85	SNF	SEVERE	2 L NC	86%RA	NO	NO	1	10	DEAD	DOC		YES	HFNC 90%	DIED	DEMENTIA	NO	NO	NO	NO	NO
16	YES	1	O	POS	POS35 POS40	5.5	5.5	5.5	0.0305556	114	114	114	0.633333	240 39.9	140	279.9	1.555	4.22	4.22	4.22	0.0234444	180	66	HOME	LIFE THREATENING	MASK TO VENT	VENT ON ADMIT	NO	YES	2	15	DEAD	DOD	7	YES RAPID DAY OF ADMIT	VENT 100%	DIED	HTN, OSA, HOME O2	NO	YES	YES	YES	YES
17	NO	6	A	POS	POS34	27.4	27.4	27.4	0.202963	398.4	398.4	398.4	2.95111	439	439	439	3.25185	7.7	7.7	7.7	0.057037	135	61	SNF	SEVERE	2 L NC	91%RA	NO	NO	1	36	SNF	AWD		YES	HFNC 65%	NONE	C.P., OBESITY, MVA FEMUR Fx, OSTEOMYELITIS,	NO	NO	YES	YES	NO
18	NO	4	A	POS	POS37	3.8	3.8	3.8	0.0413043	57.3	57.3	57.3	0.622826	273	273	273	2.96739	1.8	1.8	1.8	0.0195652	92	69		SEVERE	2 L NC	SaO2 <90	NO	NO	1	10	HOME	NED	5	NO	3L NC	NONE	IDDM, HTN, SVT, OSA	NO	NO	YES	NO	NO
19	YES	3	O	POS	POS36	17.2	17.2	17.2	0.202353	149.6	149.6	149.6	1.76	354	354	354	4.16471	6.77	6.77	6.77	0.0796471	85	63	HOME	SEVERE	4L NC	88 RA	NO	NO	1	9	HOME	NED	5	YES	HFNC 80%	NONE	NONE	NO	YES	YES	NO	NO
20	YES	1	O	POS										159 238	198.5	397	2.79577					142	52	HOME	LIFE THREATENING	VENT 80%	INTUBATED <24 HRS	NO	YES	2	40	HOME	NED	14	YES RAPID DAY OF ADMIT	VENT	NONE	HTN,CKD,CHF,DM2,OSA	NO	YES	NO**	YES	YES
21	NO	4	A	NEG	POS32	1.1	1.1	1.1	0.0126437	22.3	22.3	22.3	0.256322	32.8	32.8	32.8	0.377011	3.3	3.3	3.3	0.037931	87	72	SNF	SEVERE	2 L NC	91%RA	NO	NO	1	8	SNF	AWD	3	NO	3LNC	2 L NC	HTN, OBESITY, AFIB,CHF, VTE, COPD	NO	NO	YES	NO	NO
22	NO	4	A	POS	POS 33	1.6	1.6	1.6	0.0133333	27.8	27.8	27.8	0.231667	41.1	41.1	41.1	0.3425	2.95	2.95	2.95	0.0245833	120	53	HOME	SEVERE	2 L NC	SaO2	NO	YES	1	28	DEAD	DOD	5	YES	VENT 90%	DIED	ASTHMA, OSA	NO	YES	YES	YES	YES
23	NO	5	O	POS	POS 47	19.7	19.7	19.7	0.289706	192.4	192.4	192.4	2.82941	402	402	402	5.91176	4.69	4.69	4.69	0.0689706	68	59	HOME	SEVERE	2 L NC	77% RA	NO	NO	1	12	HOME	NED	14	YES	HFNC 30%	NONE	NONE	NO	NO	YES	NO	NO
24	NO	4	AB	POS										215	215	215	2.10784					102	70	SNF	SEVERE	6 L NC	88% RA	NO	NO	1	7	SNF	AWD	3	NO	6L NC	NONE	SCHIZO, CIRRHOSIS, PORTAL HTN	NO	NO	YES	NO	NO
25	YES	1	A	POS	POS2 x 2	109.4 109.4	109.4	218.8	2.04486	581 581	581	1162	10.8598	265 265	265	530	4.95327	6.23	6.23	6.23	0.0582243	107	48	HOME	SEVERE	MASK 14 L	14L ON ADMIT	NO	YES	2	37	REHAB	AWD	21	YES	VENT	none	none	NO	YES	YES	YES	YES
26	YES	1	A	POS	POS41	1.2	1.2	1.2	0.0114286	21.1	21.1	21.1	0.200952	22.3	22.3	22.3	0.212381	7.35	7.35	7.35	0.07	105	84	HOME	SEVERE	2 L NC	88% RA	NO	NO	1	7	SNF	AWD	6	NO	4L NC	2LNC	OBESITY, DM2, HTN	NO	NO	YES	YES	NO
27	YES	3	A	POS	POS41	1.2	1.2	1.2	0.0139535	21.1	21.1	21.1	0.245349	22.3	22.3	22.3	0.259302	7.35	7.35	7.35	0.0854651	86	89	HOME	SEVERE	NONE	SaO2	NO	NO	1	7	REHAB	AWD	14	NO		NONE	HTN, CVA WITH RESIDUAL	NO	NO	YES	NO	NO
28	YES	1	O	POS	POS 48 POS1	1.5 12.8	7.15	14.3	0.0861446	84.7 83.7	84.2	168.4	1.01446	15.1 243	243	258.1	1.55482	2.87 7.2	5.04	10.07	0.0606627	166	51	HOME	LIFE THREATENING	MASK TO VENT	VENT ON ADMIT	NO	YES	2	22		AWD	10	YES RAPID DAY OF ADMIT	VENT 80-100%	2 L NC	OBESITY	NO	NO	NO	YES	YES
29	YES	1	O	NEG	POS 49	4.2	4.2	4.2	0.033871	84.7	84.7	84.7	0.683065	164	164	164	1.32258				0	124	61	SNF	SEVERE	2 L NC	76% RA	NO	NO	1	11	SNF	AWD	2	NO	2-3LNC	2LNC	ESRD ON DIALYSIS TYPE 2DM	NO	NO	NO	NO	NO
30	NO	4	A	POS	POS 49	4.2	4.2	4.2	0.0336	84.7	84.7	84.7	0.6776	164	164	164	1.312	4.23	4.23	4.23	0.03384	125	58	HOME	SEVERE	2 L NC	SaO2 MID-80S	NO	NO	1	5	HOME	NED	6	NO	3L NC	NONE	OSA/CPAP	NO	NO	NO	NO	NO
31	YES	2	O	POS	POS15	5.73	5.73	5.73	0.071625	38.6	38.6	38.6	0.4825	311	311	311	3.8875	5.8	5.8	5.8	0.0725	80	62	HOME	SEVERE		80%RA	NO	NO	1	8	HOME	NED	10	NO	HFNC 30-60%	NONE		NO	NO	NO	YES	NO
32	YES	1	O	NEG	POS17 POS15	9.0 5.73	7.37	14.73	0.100204	41.4 49.4	45.4	90.8	0.617687	350 311	350	661	4.4966	1.55 6.38	3.97	7.93	0.0539456	147	68	HOME	LIFE THREATENING	BiPAP 70%-VENT	INTUBATED <24 HRS	NO	YES	2	12	HOME	NED	14	YES RAPID DAY OF ADMIT	VENT	NONE	NONE-AMBULATORY FROMSTROKE, MARFANS, SEPSIS GB	NO	NO	NO	YES (FOR GB)	YES
33	YES	1	B	POS	POS25/ Serum 45	0.77	0.77	0.77	0.00950617	22	22	22	0.271605	38.8	38.8	38.8	0.479012	2.83	2.83	2.83	0.0349383	81	84	SNF	SEVERE	HFNC 100%	83% RA	NO	NO	1	9	SNF	AWD	5	NO	HFNC 60-100%	2LNC	psych, bpd, dementia	NO	YES	YES	YES	NO
34	YES	2	A	POS	POS1 POS23/S39	12.8 2.23	7.5	15.03	0.143143	83.7 21.7	52.7	105.4	1.00381	243 50.1	146	293.1	2.79143	7.2 1.23	4.22	8.43	0.0802857	105	51	HOME	SEVERE		2L O2 TO SAT WELL	NO	YES	2	14	DEAD	DOC	7	YES RAPID DAY OF ADMIT	VENT	DIED	RHEMATIC HEART/VALVE DISEASE	NO	YES	NO	YES	YES
35	YES	1	O	POS	SERUM 60	13.99	13.99	13.99	0.208806	120.3	120.3	120.3	1.79552	226	226	226	3.37313	7.53	7.53	7.53	0.112388	67	72	HOME	SEVERE		SaO2 83 RA	NO	YES	1	14	DEAD	DOC	8	YES	VENT	DIED	NONE	NO	YES	YES	YES	YES
36	YES	1	O	POS	SERUM 62 SERUM 60	13.7 13.99	13.8	27.69	0.234661	180.9 120.3	150.6	301.2	2.55254	351 226	288.5	577	4.88983	6.88 7.53	7.21	14.41	0.122119	118	34	HOME	SEVERE	1 L NC	89% RA	NO	NO	2	4	HOME	NED	4	NO	NC	NONE	HYPOTHYROID	NO	NO	YES	NO	NO
37	YES	2	A	POS	SERUM25	6.25	6.25	6.25	0.0710227	64.5	64.5	64.5	0.732955	308	308	308	3.5	7.26	7.26	7.26	0.0825	88	35	HOME	NIETHER	NONE	ALL	NO	NO	1	#NUM!			NO COVID Sxs	NO			ALL	NO	NO	NO	NO	NO
38	YES	1	A	POS	SERUM59	22.86	22.86	22.86	0.300789	282.6	282.6	282.6	3.71842	442	442	442	5.81579	8.7	8.7	8.7	0.114474	76	63	HOME	SEVERE	2 L NC	SaO2 83 RA	NO	NO	1	10	HOME	NED	5	YES	15L MASK	NONE	NONE	NO	YES	YES	NO	NO
39	YES	0	O	NEG	SERUM 15	1.59	1.59	1.59	0.0244615	22.1	22.1	22.1	0.34	175	175	175	2.69231	3.21	3.21	3.21	0.0493846	65	60	HOME	SEVERE	2 L NC	SaO2 88 RA	NO	NO	1	3	HOME	NED		NO	2L NC	NONE	RENAL Tx	NO	NO	NO	NO	NO
40	YES	0	O	POS	POS 51	13.2	13.2	13.2	0.130693	128	128	128	1.26733	296	296	296	2.93069	2.77	2.77	2.77	0.0274257	101	22	home	SEVERE	2 L NC	88%RA	NO	NO	1	6	HOME	NED	6	YES	10L MASK	NONE	CIRHOSIS (PSC/AIH)	NO	YES	YES	NO	NO
41	YES	1	O	POS	POS 52	33.4	33.4	33.4	0.28547	325.9	325.9	325.9	2.78547	296	296	296	2.52991	5.43	5.43	5.43	0.0464103	117	48	HOME	SEVERE	4L NC	86%RA	NO	NO	1	6	HOME	NED	7	NO	4 L NC	NONE	Graves Dis, obesity, HTN	NO	YES	YES	NO	NO
42	YES	1	O	POS	SERUM 63	9.5 9.5	9.5	19	0.17757	559.5 559.5	559.5	1119	10.4579	316 316	316	632	5.90654	6.07 6.07	6.07	12.14	0.113458	107	41	HOME	SEVERE	4 L NC	80% RA	NO	NO	2	6	HOME	NED	12	NO	3L NC	NONE	NONE	NO	YES	YES	NO	NO
43	YES	2	O	POS	POS 53/S61	1.9	1.9	1.9	0.024359	22	22	22	0.282051	108	108	108	1.38462	2.21	2.21	2.21	0.0283333	78	72	HOME	SEVERE	2 L NC	92%RA	NO	NO	1	9	HOME	NED		NO	2L NC	NONE	PCOS, OBESITY, DM2, OSA/CPAP, EMPHYSEMATOUS CYSTITIS	NO	YES	YES	YES	NO
44	YES	1	O	NEG	SERUM61	1.9	1.9	1.9	0.0256757	21.7	21.7	21.7	0.293243	21.7	21.7	21.7	0.293243					74	79	HOME	SEVERE	HFNC 80%	HFNC	NO	YES	1	27	SNF	AWD	6	YES	VENT	2L NC	DM2, HTN,CAD, ASTHMA
45	YES	1	O	POS	SERUM 64	11.1	11.1	11.1	0.158571	193.7	193.7	193.7	2.76714	371	371	371	5.3					70	65	HOME	SEVERE	2 L NC	88% RA	NO	YES	1	38	DEAD	DOD	1	YES	VENT	DIED	KIDNEY/LIVER Tx	NO	YES	YES	YES	YES
46	YES	0	AB	POS	SERUM 65	22	22	22	0.252874	477.8	477.8	477.8	5.49195	169	169	169	1.94253	7.42	7.42	7.42	0.0852874	87	48	HOME	SEVERE	1 LNC	SAO2 88	NO	NO	1	5	HOME	NED	10	NO	NO O2	NONE	UC, ASTHMA	NO	YES	YES	NO	NO
47	YES	1	A	POS	SERUM 66	4.8	4.8	4.8	0.106667	183.8	183.8	183.8	4.08444	56.8	56.8	56.8	1.26222					45	64	SNF	SEVERE	6 L NC	RR 36-38 SaO2 88 RA	NO	NO	1	8	SNF	AWD	10	NO	6L NC	NONE	TRISOMY 21	NO	YES	YES	YES	NO
48	YES	1	O	POS	POS 50	0.6	0.6	0.6	0.00789474	8	8	8	0.105263	3.56	3.56	3.56	0.0468421					76						NO		1	#NUM!
49	YES	1	O	POS	4993	0.4	0.4	0.4	0.00470588	0.2	0.2	0.2	0.00235294	3.56	3.56	3.56	0.0418824					85	35	HOME	NEITHER	NONE	SaO2 91%	NO	NO	1	24	HOME	NED		NO	NO O2	NONE	ETHO ABUSE, THIAMINE DEFIC, AUTO-IMMUNE ANCA+	NO	NO	NO	NO	NO
50	YES	1	O	POS	4993	0.4	0.4	0.4	0.00421053	0.2	0.2	0.2	0.00210526	3.56	3.56	3.56	0.0374737					95	59	HOME	SEVERE	2L NC	SaO2 85%	NO	NO	1	6	HOME	NED	2	NO	2L NC	NONE	CAD, HTN, hyperlipid, Alpha-anti1, S/P Lung Transplant	NO	YES	YES	NO	NO
51	YES	1	A	POS	7119	3.5	3.5	3.5	0.0273438	72.07	72.07	72.07	0.563047	248	248	248	1.9375					128	40	HOME	SEVERE	3L NC	SaO2 91 ON 3L	NO	NO	1	11	HOME	NED	14	YES	HFNC 100%	NONE	OSA, OBESITY	NO	YES	YES	YES	NO
52	YES	1	O	POS	6464	2.7	2.7	2.7	0.0325301	42.07	42.07	42.07	0.506867	3.29	3.29	3.29	0.0396386					83	63	HOME	SEVERE	NONE	SaO2 88% BRIEF ONLYIN ED. ABN CXR	NO	NO	1	3	HOME	NED		NO		NONE		NO	YES	YES	NO	NO
53	NO	7	O	POS	6857	2.0 2.0	2	4	0.025641	66.46 66.46	66.46	132.92	0.852051	29.7 29.7	29.7	59.4	0.380769					156	73	HOME	SEVERE	NRBMask 15L	SaO2 87% RA	NO	YES	2	24	DEAD	DOD		YES		DIED	MG on PLEX, Afib, HTN, OBESTIY/OSA	NO	YES	YES	YES	YES
54	YES	0	A	POS	4962	6.7	6.7	6.7	0.115517	114.7	114.7	114.7	1.97759	264	264	264	4.55172					58	56	GROUP HOME	SEVERE	2L NC	SaO2 82% RA	NO	NO	1	6	GROUP HOME	AWD	9	NO		NONE	CP, CHRONIC ASPIRATION ISSUES	NO	YES	YES	NO	NO
55	YES	1	O	POS	6464	2.7	2.7	2.7	0.0341772	42.07	42.07	42.07	0.532532	3.29	3.29	3.29	0.0416456					79		HOME	SEVERE	BIPAP	SaO2 40S RA	NO	YES	1	16	HOME	AWD		YES	VENT	2L NC BiPAP AT NIGHT	RENAL Transplant	NO	YES	YES	YES	NO
56	YES	0	O	POS	7119	3.5	3.5	3.5	0.0466667	72.07	72.07	72.07	0.960933	24.8	24.8	24.8	0.330667					75	44	HOME	SEVERE	NRBMask 15L		NO	NO	1	11	HOME	AWD	18	NO		2L REST/6L ACTIVE	LUNG Transplant	NO	YES	YES	YES	NO
57			O	POS	7119 0066	3.5 8.3	5.9	11.8	0.102609	72.07 495.36	283.72	567.43	4.93417									115						NO				PRISON
58	YES	1	O	POS	8735	25.2	25.2	25.2	0.276923	426.92	426.92	426.92	4.69143	440	440	440	4.83516					91	54	OSH TRANSFER	SEVERE	3L NC	SaO2 LOW	NO	NO	1	27	DEAD	DOD	9	YES	VENT	DIED	DM1, CKD, HTN, OBESTIY, RECENT SEPTIC KNEE	NO	YES	YES	YES	YES
59	YES	2	O	POS	8735	25.2	25.2	25.2	0.185294	426.92	426.92	426.92	3.13912	440	440	440	3.23529					136	71	HOME	SEVERE	2L NC	SaO2	NO	NO	1	13	SNF	AWD		NO		NONE	TRAUMA ADMIT, VERT Fx, COPD, HTN, DM2, OSA, OBESITY	NO	YES	YES	NO	NO
60	YES	0	A	POS	8669	5.2	5.2	5.2	0.0604651	62.34	62.34	62.34	0.724884	139	139	139	1.61628					86	81	OSH TRANSFER	LIFE-THREATENING	INTUBATED	INTUBATED	NO	YES	1	14	DEAD	DOD	14	YES RAPID DAY OF ADMIT	VENT	DIED	DM2, HTN	NO	YES	YES	YES	YES
61	YES	1	A	POS	8669	5.2	5.2	5.2	0.0776119	62.34	62.34	62.34	0.930448	139	139	139	2.07463					67	86	HOME	NEITHER	NONE	NA	NO		1	3	HOME	NED	7	NO		NONE		NO	NO	NO	NO	NO
62	YES	1	0	POS	7497	5	5	5	0.047619	149.54	149.54	149.54	1.42419	213	213	213	2.02857					105	62	HOME	SEVERE	2L NC	SaO2	NO	NO	1	14	DEAD	DOD	7	YES	VENT	DIED	Lupus, Sjogrens, OSA, OBESITY	NO	YES	YES	YES	YES
63	YES	1	O	POS										100	100	100	1.26582					79	67	HOME	SEVERE	2L NC	SaO2	NO	NO	1	8	HOME	AWD	10	NO		2L NC	COPD, 2L NC AT HO,E PRIOR TO ADMIT	NO	YES	YES	NO	NO
64	YES	1	O	POS	0592 0581	1.0 1.5	1.25	2.5	0.0333333	26.74 41.22	33.98	67.96	0.906133	68.3 161	115	229.3	3.05733					75	52	HOME	SEVERE	4L NC	SaO2	NO		2	8	HOME	NED	11	NO		NONE		NO	YES	YES	YES	NO
65	YES	1	O	POS	7497	5	5	5	0.0735294	149.54	149.54	149.54	2.19912	213	213	213	3.13235					68	70	HOME	SEVERE	HFNC 60%	SaO2	NO	NO	1	16	DEAD	DOD	7	YES	VENT	DIED	DM2, HTN, ASTHMA	NO	YES	YES	YES	YES
66	YES	2	O	POS	8074	1.1	1.1	1.1	0.0103774	382.84	382.84	382.84	3.6117	158 158	158	316	2.98113					106	59	HOME	SEVERE	6L NC	SaO2	NO	NO	2	5	HOME	NED		NO		NONE	DM2, OSA, OBESITY	NO	YES	YES	NO	NO
67	YES	0	O	NEG	4283 7487	11.7 3.4	7.55	15.1	0.139815	145.74 77.21	111.48	222.95	2.06435	203 302	252.5	505	4.67593					108	71	HOME	SEVERE	5L NC	SaO2	NO	NO	2	17	HOME	AWD	3	YES	HFNC 50%	2-5L NC	COPD AND GVHD ON 3-4L NC AT HOME, MF s/p BMT, CAD s/p STENTS	NO	YES	YES	NO	NO
68	YES	1	A	POS	754	3.5	3.5	3.5	0.0522388	69.16	69.16	69.16	1.03224	391	391	391	5.83582					67	66	HOME	SEVERE	2L NC	SaO2	NO	NO	1	43	HOME	AWD	4	YES	VENT	4L NC	DM2, HTN, PAD/AKA, OSA, LYMPHOMA	NO	YES	YES	YES	??
69	YES	0	O	POS	746	1	1	1	0.00840336	17.7	17.7	17.7	0.148739	65.6	65.6	65.6	0.551261					119	30	HOME	SEVERE	2L NC	SaO2	NO	NO	1	11	HOME	NED	4	YES	HFNC 85%	NONE	NONE
70	YES	3	A	NEG	5349	0.9	0.9	0.9	0.0101124	22.02	22.02	22.02	0.247416	7.4	7.4	7.4	0.0831461					89	54	HOME	SEVERE	3L NC	SaO2	NO	NO	1	10	HOME	NED	7	YES	NRBM 12L	NONE	DM2	NO	YES	YES	NO	NO
71	YES	1	O	POS	574	0.6	0.6	0.6	0.00674157	31.59	31.59	31.59	0.354944	48.1	48.1	48.1	0.540449					89	70	HOME	NEITHER	NONE		NO	NO	1	9	HOME	NED	NA	NO		NONE		NO	NO	NO	NO	NO
72	NO	9	A	NEG	4219 8836	3.7 3.1	3.4	6.8	0.085	473.49 152.27	312.88	625.76	7.822	121 240	121.5	361	4.5125					80	63	OSH TRANSFER	SEVERE	4L NC	SaO2	NO	NO	2	78	DEAD	DOD	14	YES	VENT	DIED	RENAL TX	NO	??	??	YES	YES
73	YES	2	B	POS										6.44	6.44	6.44	0.056					115		OSH TRANSFER	LIFE-THREATENING	VENT	VENT	NO	YES	1	4	DEAD	DOD		NA	VENT	DIED	DM2, CAD, HTN, OBESITY	NO	YES	YES	YES	YES
74	YES	1	O	POS										55.1	55.1	55.1	0.68875					80	80	HOME	SEVERE	6L NC	SaO2	NO	NO	1	9	HOME	AWD	7	YES	HFNC	2L NC	RA, HTN	NO	YES	YES	NO	NO
75	YES	2	B	POS										100 100	100	200	0.925926					216	35	HOME	SEVERE	6L NC	SaO2	NO	NO	2	12	HOME	AWD	4	YES	HFNC	1-5L NC	OSA,HTN,OBESTY, IL LUNG Ds ON 4-5L NC BASELINE,ON ORED MYCOPHEN	NO	YES	YES	NO	NO
76	YES	3	A	POS	0704 8091	2.2 0.5	1.35	2.7	0.0329268	169.1 60.28	114.69	229.38	2.79732	415 60.6	238	475.6	5.8					82	39	NO	SEVERE	NONE		NO	NO	2	27	DEAD	DOD	6	YES	VENT	DIED	CNS Bleed, BRAIN DEATH10/26
77	YES	1	B	POS										58.7	58.7	58.7	0.978333					60	91	??	SEVERE	2L NC	SaO2	NO	NO	1	7	DEAD	DOD/DNR		YES	HFNC/DNI/DNR	DIED	ADVAMCED AGE	NO
78	YES	1	A	POS										196	196	196	2.15385					91	64	HOME	NEITHER	NONE		NO	NO	1	3	HOME	NED		NA		NONE	VP SHUNT INFECTION	NO	NO	NO	YES	NO
79	YES	0	B	POS										6.44	6.44	6.44	0.0519355					124	65	OSH TRANSFER	SEVERE	HFNC 60%	SaO2	NO	NO	1	?????	????	AWD				??		NO	YES	YES	NO	NO
80	YES	3	A	POS	9771	1.5	1.5	1.5	0.015625	112.95	112.95	112.95	1.17656	54.2	149		0					96	75	HOME	SEVERE	5L NC	SaO2	NO	SAME DAY	2	12	HOME	AWD		YES	VENT	3L NC	CLL	NO	?	?	NO	?
81	NO	5	O	NEG										7.56	7.56	7.56	0.106479					71	54	HOME	SEVERE	MASK O2	SaO2	NO	NO	1	10	HOME	AWD		NO	TRACH MASK	?	RECENT LARYNGECTOMY	NO	YES	YES	NO	NO
82	NO	7	A	POS										125	125	125	2.77778					45	79	SNF	SEVERE	4L NC	SaO2	NO	NO	1	18	SNF	AWD		YES	HFNC	NONE	PARALYSIS	NO	YES	YES	NO	NO
83														241	241	241												NO			0
84	YES	2	B	POS										421 421	421	842	9.56818					88	60	HOME	SEVERE	5L NC	SaO2	NO	NO	2	5	HOME	NED	10	NO	NC	NONE	RECETN DVT	NO	YES	YES	NO	NO
85	YES	2	O	POS										74.4	74.4	74.4	0.708571					105	49	HOME	SEVERE	6L NC	SaO2	NO	NO	1	48	LTCF	AWD	7	YES	VENT	TRACH MASK	OSA, OBESITY	NO	YES	YES	YES	?
86	YES	0	O	POS										42.9	42.9	42.9	0.437755					98		HOME	SEVERE	3L NC	SaO2	NO	NO	1	38	LTCF	AWD	5	YES	VENT	NONE	DM1, ASTHMA, KIDNEY/ PANC Tx	NO	YES	YES	YES	?
87	YES	1	A	POS										52.9 9.55	31.23	62.45	0.832667					75	77	HOME	SEVERE	HFNC	SaO2	NO	NO	2	26	DEAD	DOD		YES	VENT	DIED
88	YES	1	AB	POS										144 207	175.5	351	4.3875					80	78	HOME	SEVERE	7L NC	SaO2	NO	NO	2	16	HOME	AWD	11	YES	HFNC	4L NC	DEMENTIA, DM2	NO	YES	YES	NO	NO
89	YES	0	O	NEG										308	308	308	4.05263					76	95	SNF	SEVERE	NC	SaO2	NO	NO	1	2	DEAD	DOC/DNI/DNR		NO	BIPAP	DIED	DEMENTIA, COPD, CHRON, HTN,	NO	NO	YES	NO	NO
90	YES	1	O	POS										25.6 25.6	25.6	51.2	0.562637					91	77	HOME	SEVERE	2L NC	SaO2	NO	NO	2	11	REHAB	AWD		NO	NC	NONE	HEART Tx, CKD3, RECETN UTI/PROSTATE OBSTRUCTION
91	YES	0	B	POS										54.2	54.2	54.2	0.531373					102	79	HOME	SEVERE	BIPAP	SaO2	NO	NO	1	3	DEAD	DOC/DNI/DNR		YES	BIPAP	DIED	DNR/DNI FROM ADMIT	NO	YES	YES	NO	NO
92	YES	3	A	POS										92	92	92	1.31429					70	54	HOME	NEITHER	NONE		NO	NO	1	7	HOME	NED		NO		NONE	LUNG Tx	NO	NO	YES	YES	NO
93	YES	1	O	POS										206	206	206	1.9434					106	57	HOME	SEVERE	2L NC	SaO2	NO	NO	1	1	HOME	AWD	14	NO	NC	2L NC		?	?	?	?	?
94	YES	0	AB	POS										205 57.1	131	262.1	3.15783					83	79	OSH TRANSFER	SEVERE	BIPAP	SaO2	NO	NO	2	7	DEAD	DOC/DNI/DNR	3	NO	BIPAP	DIED	DNR/DNI FROM ADMIT	NO	YES	YES	NO	NO
95	YES	3	O	POS										195	195	195	1.21875					160	68	HOME	SEVERE	6L NC	SaO2	NO	NO	1	19	SNF	AWD	21	YES	HFNC	2L NC	NSTEMI
96	YES	1	A	POS										79.1	79.1	79.1	0.878889					90	86	SNF	SEVERE	2L NC	SaO2	NO	NO	1	14	DEAD	DOC/DNI/DNR	4	YES	HFNC	DIED	DNR/DNI FROM ADMIT
97	YES	1	O	NEG										637	637	637	3.33508					191	55	HOME	LIFE-THREATENING	INTUBATED	SaO2	NO	YES	1	30	DEAD	DOD	7	YES RAPID ON ADMIT	VENT	DIED	HTN, RBBB/CARDIOMYOPATHY, DM2, DVT, COPD, OSA, OBESITY,	NO	YES	YES	YES	YES
98	YES	0	A	NEG										39.9	39.9	39.9	0.327049					122	70	HOME	SEVERE	2L NC	SaO2	NO	NO	1	7	HOME	NED	8	NO	NC	NONE	COPD, CAD, A-fib	NO	YES	YES	NO	NO
99	YES	2	O	POS										78.4	78.4	78.4	0.98					80	75	HOME	SEVERE	2L NC	SaO2	NO	NO	1	5	HOME	NED	7	NO	NC	NONE	COPD, long QT, OSA,
100	YES	1	A	POS										107	107	107	0.775362					138	64	HOME	SEVERE	HFNC	SaO2	NO	NO	1	12	HOME BUT AMA	AWD	10	NO	HFNC	5L NC	DM2, HEART Tx, DVT REMOTE	NO	NO	NO	NO	NO
101	YES	2	B	POS										84.9	84.9	84.9	1.1473					74	54	HOME	SEVERE	4L NC	SaO2	NO	NO	1	6	OSH FOR CONTINUED CARE	AWD	7	Y	NRBMask		NONE	NO	YES	YES	YES	NO
102	YES	0	O	POS										164	164	164	2.27778					72	67	HOME	SEVERE	HFNC	SaO2	NO	NO	1	14	HOME	AWD	10	YES	VENT	3L NC	NONE	NO	YES	YES	YES	NO
103	YES	0	O	POS	592	1	1	1	0.0142857	26.74	26.74	26.74	0.382	68.3	68.3	68.3	0.975714					70	67	SNF	SEVERE	3L NC	SaO2	NO	NO	1	8	SNF	AWD	1	NO	NC	2L NC	UROSEPSIS, CVA, A-fib, AKA, ANKYLOSING SPOND ON PRED	NO	YES	YES	YES	YES
104	YES	0	B	POS										36.5	36.5	36.5	0.304167					120	64	SNF	SEVERE	HFNC	SaO2	NO	NO	1	8	SNF	NED	1	NO	HFNC	NONE	NEURO/PSYCH, COPD, CVA, OSA, HEP-C, HTN, ESRD/DIALYSIS, OBESITY	NO	YES	YES	NO	NO
105	YES	0	B	POS	522	0.4	0.4	0.4	0.00512821	21.75	21.75	21.75	0.278846	42.8	42.8	42.8	0.548718					78	58	HOME	SEVERE	3L NC	SaO2	NO	NO	1	4	HOME	NED	11	NO	NC	NONE	h/o LYMPHOMA	NO	YES	YES	NO	NO
